# Supplementary material for: GC–MS Untargeted Analysis of Volatile Compounds in Four Red Grape Varieties (Vitis vinifera L. cv) at Different Maturity Stages near Harvest
Source: Foods. 2022 Sep 11;11(18):2804. doi: 10.3390/foods11182804 (PMC9497989; doi:10.3390/foods11182804)
Supplement: Supplementary file 1 [file foods-11-02804-s001.zip]

Archive with 2 entries (2 files):
- Supplementary information1.pdf
- Supplementary information2.xlsx
