# Supplementary material for: GC–MS Untargeted Analysis of Volatile Compounds in Four Red Grape Varieties (Vitis vinifera L. cv) at Different Maturity Stages near Harvest
Source: Foods. 2022 Sep 11;11(18):2804. doi: 10.3390/foods11182804 (PMC9497989; doi:10.3390/foods11182804)
Supplement: Supplementary file 1 [file foods-11-02804-s001.zip › Supplementary information2.xlsx]

## Sheet: Supplement Table S2 Free vola
Table S2 Qualification and quantification information on free volatile compounds in grape berries during ripening(μg/L)
			RI						Cabernet Sauvignon							Cabernet Gernischet								Cabernet Franc						Merlot
NO	Compound	CAS	Reporta	Calculateb	Quantitative standards	Quantitative ion(m/z)c	Calibration curves	R2	D0	D7	D14	D21	D28	D35	D42	D0	D7	D14	D21	D28	D35	D42	D0	D7	D14	D21	D28	D35	D42	D0	D7	D14	D21	D28	D35	D42
	Carbonyl compounds
1	Heptanal	111-71-7	1189	1186	Nonanal	44	y = 2401.9x + 2.527	0.974	7.41	6.91	6.06	5.25	5.28	4.2	3.88	6.85	6.93	6.76	6.39	6.65	6.07	5.63	7.03	7.18	6.38	5.33	6	5.1	4.24	6.08	5.28	4.58	4.82	5.16	4.58	3.6
2	Octanal	124-13-0	1284	1289	Nonanal	43	y = 2401.9x + 2.527	0.974	4.86	4.63	4.33	3.75	3.59	2.95	2.99	4.97	4.94	4.85	5.34	5.41	4.43	4.54	4.71	4.32	3.9	3.63	3.89	3.74	3.29	4.68	3.71	3.73	3.72	3.49	3.4	3.45
3	Decanal	112-31-2	1494	1494	Nonanal	43	y = 2401.9x + 2.527	0.974	4.4	3.21	3.26	2.73	3	2.78	2.71	4.91	3.92	3.18	4.1	3.47	3.43	3.19	3.22	3.11	2.92	2.96	2.94	2.99	2.87	3.48	3.71	3.07	3.58	2.83	2.81	2.66
4	2,4-Heptadienal	4313-03-05	1461	1462	Nonanal	81	y = 2401.9x + 2.527	0.974	9.31	7.3	7.28	3.57	4.29	3.53	3.27	8	7.07	6.26	5.9	6	5.65	4.9	6.7	6.82	5.37	4.73	5.59	4.64	3.61	4.12	3.85	3.56	3.45	3.55	3.2	2.77
5	(E)-2-Octenal	2548-87-0	1427	1427	Nonanal	55	y = 2401.9x + 2.527	0.974	4.11	3.86	3.56	2.99	3.23	2.9	2.88	3.91	3.75	3.8	3.65	3.65	3.32	3.27	3.72	3.5	3.24	3.14	3.5	3.05	2.82	3.29	2.89	2.8	2.86	2.95	2.92	ND
6	Benzaldehyde	100-52-7	1506	1510	Nonanal	106	y = 2401.9x + 2.527	0.974	17.16	16.07	15.47	16.47	18.45	18.79	17.03	16.28	16.1	16.46	17.37	17.56	12.94	13.26	17.3	18.74	16.06	15.62	13.22	10.71	8.81	12.33	11.06	9.99	10.06	11.95	13.31	2.71
7	Benzeneacetaldehyde	122-78-1	1630	1632	Nonanal	91	y = 2401.9x + 2.527	0.974	5.71	5.09	4.81	6.7	6.7	13.26	14.02	5.74	5.99	5.6	6.35	6.47	5.71	5.38	3.84	7.62	7.44	7.82	8.94	6.44	5.75	4.98	5.26	5.87	6.4	6.32	6.18	6.18
8	Methy lisobutyl ketone	108-10-1	1006	1006	Acetoin	43	y = 2.2447x + 0.1735	0.9805	6.1	6.98	6.69	6.44	7.52	6.83	7.87	8.4	8.2	7.35	7.74	7.6	6.66	8.26	8.12	7.87	8.83	8.54	7.47	8.31	9.59	8.64	8.69	9.48	9.77	9.16	9.59	9.36
9	Acetophenone	98-86-2	1649	1644	Acetoin	105	y = 2.2447x + 0.1735	0.9805	6.59	6.07	5.81	5.76	5.85	4.84	4.68	6.45	6.54	6.32	6.01	5.38	5.35	5.35	6.15	6.24	5.93	5.36	5.37	4.75	4.14	5.11	4.84	4.6	4.58	4.87	4.78	3.92
10	Hexanal	66-25-1	1089	1086	Nonanal	56	y = 2401.9x + 2.527	0.974	2035.53	1742.65	1411.78	1282.55	1404.81	1200.94	1083.87	1609.81	1526.73	1499.75	1512.48	1352.14	1327.24	1267.41	1415.77	1590.61	1381.52	1225.97	1176.65	861.06	738.05	1426.35	1248.63	991.25	1036.84	1208.99	1133.68	485.91
11	3-Hexenal	4440-65-7	1145	1143	Nonanal	41	y = 2401.9x + 2.527	0.974	145.6	89.7	54.86	53.62	39.36	30.5	22.27	109.98	95.69	96.66	91.19	81.91	77.15	62.6	99.31	100.92	67.82	46.32	77.95	41.69	33.64	73.87	56.71	38.74	26.07	39.69	33.09	14.52
12	2-Hexenal	505-57-7	1193	1190	Nonanal	41	y = 2401.9x + 2.527	0.974	72.99	50.27	40.51	31.7	26.53	20.45	16.7	52.81	48.47	46.44	44.84	39.5	37.23	31.06	49.55	49.25	33.76	27.21	39.5	22.21	18.63	38.12	28.89	19.76	17.71	20.84	17.26	7.2
13	(E)-2-Hexenal	6728-26-3	1209	1212	Nonanal	41	y = 2401.9x + 2.527	0.974	1747.78	1203.75	981.79	704.28	602.24	466.21	386.45	1187.36	1058.09	1020.03	978.07	916.82	831.95	705.59	1099.19	1085	756.38	610.4	934.52	543.77	448.21	879.91	665.13	454.38	411.65	479.28	412.69	179.26
14	2.4-Hexadienal	142-83-6	1398	1400	Nonanal	81	y = 2401.9x + 2.527	0.974	126.68	81.9	68.26	61.9	51.69	41.82	35.42	97.98	94.21	93.46	84.37	73.65	70.54	60.39	95.41	94.72	63.43	56.16	78.76	44.72	37.42	66.12	49.44	34.19	32.19	36.44	30.99	13.9
15	(E,Z)-2,6-Nonadienal	557-48-2	1585	1582	Nonanal	41	y = 2401.9x + 2.527	0.974	3.03	3.3	2.99	2.8	2.97	2.8	2.74	2.9	3.5	2.96	3.08	2.84	2.82	2.93	2.88	3.03	3.03	3.02	3.1	2.9	2.78	ND	ND	ND	ND	ND	ND	ND
	Alcohols
16	2-Heptanol	543-49-7	1318	1319	1-Octanol	45	y = 2255.3x + 0.2488	0.9979	7.81	6.16	7.39	7.65	7.63	7.77	7.94	1.93	1.53	2.02	1.59	1.05	1.04	1.11	3.37	3.44	3.52	3.89	2.74	3.34	2.9	1.72	1.3	1.32	1.1	4	3.67	1.36
17	3-Octenol	3391-86-4	1450	1452	1-Octanol	57	y = 2255.3x + 0.2488	0.9979	9.7	9.56	9.84	9.69	10.45	9.95	8.59	6.37	5.2	7.23	7.72	4.88	4.47	5.97	7.16	7.92	8	8.78	5.98	9.17	5.44	5.38	4.89	5.22	6.38	9.03	9.04	4.46
18	2-Ethyl hexanol	104-76-7	1491	1489	1-Octanol	57	y = 2255.3x + 0.2488	0.9979	29.9	27.96	25.64	17.02	19.42	9.34	7.56	31.11	29.94	29.17	27.58	22.75	20.21	21.57	27.47	29.11	26.36	20.44	20.8	12.39	8.92	21.28	20.55	19.16	21.11	20.72	17.88	9.49
19	Benzyl alcohol	100-51-6	1879	1877	1-Octanol	79	y = 2255.3x + 0.2488	0.9979	3.21	3.74	3.26	5.8	5.29	6.83	6.83	1.09	1.17	1.51	1.39	1.13	1.19	1.11	1.46	1.7	2.41	2.45	2.55	2.44	1.7	1.04	0.94	0.91	0.79	2.6	2.65	1.15
20	Phenethyl alcohol	1960-12-08	1900	1908	1-Octanol	91	y = 2255.3x + 0.2488	0.9979	6.21	5.54	4.66	6.75	6.86	8.14	9	2.7	2.53	3.19	3.85	4.1	2.25	3.35	3.05	2.8	4.05	4.01	4.09	3.89	2.93	4.93	6.09	6.32	8.87	6.46	4.9	3.25
21	(E)-2-Octenol	18409-17-1	1620	1616	1-Octanol	57	y = 2255.3x + 0.2488	0.9979	ND	1.64	1.85	1.85	1.87	1.48	0.94	0.76	0.63	0.76	0.93	0.54	0.59	1.91	0.83	0.81	0.88	1.1	0.87	0.7	0.58	0.54	0.6	0.59	0.55	0.86	1.14	0.53
22	1-Hexenol	111-27-3	1359	1355	1-Octanol	56	y = 2255.3x + 0.2488	0.9979	83.21	146.2	182.36	171.93	265.55	250.53	419.56	165.72	150.87	172.54	209.32	199.37	174.4	257.63	113.49	90.35	146.21	144.16	110.98	97.78	116.74	54.88	41.68	73.01	78.46	144.65	157.52	125.84
23	(E)-3-Hexenol	928-97-2	1366	1362	1-Octanol	67	y = 2255.3x + 0.2488	0.9979	1.44	1.54	1.84	2.74	3.15	4.74	7.93	ND	ND	ND	ND	1.25	1.68	2.24	ND	ND	ND	ND	ND	ND	ND	ND	ND	1.09	1.25	1.8	1.53	3.79
24	(Z)-3-Hexenol	928-96-1	1388	1382	1-Octanol	41	y = 2255.3x + 0.2488	0.9979	5.8	5.82	6.22	5.51	6.02	6.31	7.32	5.24	5.53	9.07	9.43	9.21	7.14	5.23	3.17	3.44	3.4	3.62	4.09	3.96	1.92	0.53	0.46	0.51	0.55	1.61	1.33	0.74
25	(Z)-2-Hexenol	928-94-9	1407	1404	1-Octanol	57	y = 2255.3x + 0.2488	0.9979	127.7	111.08	119.8	111.84	145.36	128.68	86.53	114.02	104.3	105.74	122.13	126.66	74.81	100.86	66.03	66.83	85.29	98.66	104.36	47.68	38.73	26.14	21.51	31.54	29.62	68.87	45.53	38.16
	Esters
26	Ethyl hexanoate	123-66-0	1237	1236	Isopentyl acetate	88	y = 923.74x + 0.8641	0.9978	1.59	1.31	1.26	1.13	1.26	1.2	1.22	1.29	1.4	1.25	1.24	1.28	1.26	1.36	1.33	1.25	1.47	1.28	1.28	1.22	1.15	ND	1.1	1.22	1.28	1.21	1.21	1.2
27	Hexyl acetate	142-92-7	1270	1275	Isopentyl acetate	43	y = 923.74x + 0.8641	0.9978	ND	ND	1.3	1.42	1.43	1.42	1.29	1.14	1.14	1.21	1.16	1.08	1.02	1.02	0.91	1	0.97	0.98	1.08	1.04	0.93	ND	ND	ND	ND	ND	ND	ND
28	Ethyl caprylate	106-32-1	1435	1436	Isopentyl acetate	88	y = 923.74x + 0.8641	0.9978	1.26	1.08	1.09	0.98	0.98	0.94	0.93	0.96	0.94	0.92	1.08	0.96	0.96	0.92	0.94	0.95	1.03	1.02	0.96	1.01	0.94	1.89	1.61	2.02	2.41	1.18	1.19	1.19
29	Ethyl caprate	110-38-3	1638	1639	Isopentyl acetate	88	y = 923.74x + 0.8641	0.9978	ND	ND	ND	ND	ND	ND	ND	ND	ND	ND	ND	ND	ND	ND	ND	ND	ND	ND	ND	ND	ND	1.02	1.07	1.1	1.13	1.01	1.01	ND
30	Butyl acetate	123-86-4	1075	1077	Isopentyl acetate	43	y = 923.74x + 0.8641	0.9978	1.09	1.08	1.14	1.07	1.18	1.11	1.1	1.07	1.04	1.08	1.68	1.88	1.29	1.13	0.95	1	1.1	1.31	1.5	1.13	1.48	0.6	1.14	1.15	1.19	1.24	1.15	1.27
31	(Z)-3-Hexenyl acetate	3681-71-8	1313	1315	Isopentyl acetate	43	y = 923.74x + 0.8641	0.9978	1.88	2.17	2.15	1.85	2.3	2.21	1.25	1.47	1.44	2.21	2.08	2.36	1.72	1.13	1.88	2.34	1.94	1.97	2.42	1.43	1.01	0.16	0.94	0.95	0.92	0.95	1.1	0.99
	Terpene compounds
32	β-Damascenone	23726-93-4	1820	1820	Linalool		y = 3397.4x - 0.0244	0.9999	ND	0.25	2.05	1.87	0.46	0.21	ND	ND	0.1	0.23	0.6	ND	ND	ND	0.4	0.51	0.11	0.21	ND	ND	ND	ND	ND	ND	0.11	0.28	0.3	ND
33	Methylheptenone	110-93-0	1332	1334	Linalool	43	y = 3397.4x - 0.0244	0.9999	2.19	2.31	2.28	1.53	2.48	1.58	1.35	2.33	1.96	1.72	1.93	1.91	1.35	1.69	1.74	1.8	1.73	1.73	1.96	1.65	1.47	2.71	2.7	1.95	2.95	2.51	2.81	1.46
34	Theaspirane	36431-72-8	1496	1499	Linalool	138	y = 3397.4x - 0.0244	0.9999	1.87	2.03	2.34	3.25	3.64	3.28	3.04	11.97	10.83	7.9	13.14	22.42	17.49	12.23	3.5	3.06	3.47	4.54	7.58	7.87	5.67	2.58	1.38	2.62	3.07	1.02	0.79	0.31
	Acids
35	Hexanoic acid	142-62-1	1855	1855		60			6.05	11.42	11.53	8.98	8.76	5.78	7.13	7.73	9.68	5.05	4.64	7.75	3.58	4.16	8.92	8.8	9.02	9.03	10.89	6.5	3.77	3.93	2.67	6.2	8.89	9.09	3.76	7.54
	Others
36	2-Pentylfuran	3777-69-3	1230	1232		81			8.6	9.52	8.01	5.86	5.59	3.93	5.7	9.17	9.25	8.79	9.51	9.63	8.15	7.9	11.44	10.57	8.4	7.54	8.48	7.66	5.74	7.78	4.45	3.84	4.3	4.29	4.23	1.71
1, a Provided by the NIST 11 MS database. b Retention indices were caculated on DB-WAX column. c Quantitative ion for peak area evaluation of volatile compounds. c Identification of volatile compounds. 2, Identification of volatile compounds: identified by mass spectrum and RI agreed with standards. 3. Compounds without quantitative substances , the concentration of these compounds expressed as r…

## Sheet: Supplement Table S3 Bound vol
Table S3 Qualification and quantification information on bound volatile compounds in grape berries during ripening(μg/L)
			RI						Cabernet Sauvignon							Cabernet Gernischet								Cabernet Franc						Merlot
NO	Compound	CAS	Reporta	Calculateb	Quantitative standards	Quantitative ion(m/z)c	Calibration curves	R2	D0	D7	D14	D21	D28	D35	D42	D0	D7	D14	D21	D28	D35	D42	D0	D7	D14	D21	D28	D35	D42	D0	D7	D14	D21	D28	D35	D42
	Alcohols
1	Tert-Butanol	75-65-0	910	906	1-Octanol	59	y = 2255.3x + 0.2488	0.9979	ND	ND	ND	ND	ND	ND	ND	27.58	34.98	35.45	35.56	36.26	36.55	50.45	11.27	19.86	18.31	22.07	23.43	10.08	17.88	31.98	32.55	33.2	33.68	23.47	26.85	28.5
2	Isopentanol	123-51-3	1200	1205	1-Octanol	55	y = 2255.3x + 0.2488	0.9979	1.38	2.93	2.77	3.37	4.32	5.28	4.17	11.9	10.71	10.63	12.71	10.07	12.56	13.45	2.73	2.72	2.71	2.86	4	3.75	4.27	6.75	7.45	7.94	7.47	8.26	7.35	6.91
3	2-Heptanol	543-49-7	1318	1319	1-Octanol	45	y = 2255.3x + 0.2488	0.9979	4.84	6.25	7.22	8.45	7.56	12.08	9.82	2.72	3.02	3.92	3.83	3.64	4.04	3.11	4.66	4.91	4.46	5.3	6.05	7.93	7.19	7.53	7.88	7.07	8.07	6.84	7.17	7.17
4	3-Octenol	3391-86-4	1450	1452	1-Octanol	57	y = 2255.3x + 0.2488	0.9979	13.72	22.29	30.5	31.29	25.84	45.08	35.8	13.9	16.28	14.16	15.77	16.62	24.95	23.74	15.19	16.93	15.76	21.63	27.11	31.3	23.96	31.4	34.19	35.72	34.64	26.72	31.82	26.86
5	Heptanol	111-70-6	1458	1458	1-Octanol	70	y = 2255.3x + 0.2488	0.9979	1.75	2.89	3.01	3.23	3.37	4.23	2.89	3.35	4.12	3.56	2.91	3.12	5.11	4.5	ND	ND	ND	ND	ND	ND	ND	ND	ND	ND	ND	ND	ND	ND
6	2-Ethyl hexanol	104-76-7	1491	1490	1-Octanol	57	y = 2255.3x + 0.2488	0.9979	3.38	3.87	4.5	5.47	5.9	6.61	5.23	8.61	10.96	8.93	6.51	6.44	5.95	5.51	6.59	8.45	5.96	8.16	9.6	7.85	7.5	8.9	9.18	10.05	7.79	6.51	7.03	5.14
7	(E)-2-Octenol	18409-17-1	1620	1615	1-Octanol	57	y = 2255.3x + 0.2488	0.9979	1.78	2.53	3.55	3.8	3.21	5.63	3.78	1.66	1.6	1.61	1.61	1.67	1.99	1.58	1.59	1.92	1.56	1.94	2.7	2.85	2.34	4.02	4.62	3.96	4.65	2.7	3.08	2.8
8	Benzyl alcohol	100-51-6	1879	1877	1-Octanol	79	y = 2255.3x + 0.2488	0.9979	12.51	18.36	18.77	24.95	22.96	32.76	27.32	10.8	13.49	12.14	10.89	11.71	18.67	13.35	15.2	15.55	13.16	20.53	19.53	22.81	21.13	42.41	47.84	49.91	50.95	31.51	39.02	37.4
9	Phenethyl alcohol	1960-12-08	1900	1908	1-Octanol	91	y = 2255.3x + 0.2488	0.9979	19.19	21.89	21.36	26.3	26.32	34.57	30.68	24.31	25.85	23.88	22.8	23.15	35.69	52.21	24.44	24.35	19.77	25.6	27.04	31.96	35.9	41.28	37.89	40.88	42.94	35.88	41.27	40.46
10	Hexenol	111-27-3	1359	1355	1-Octanol	56	y = 2255.3x + 0.2488	0.9979	18.87	29.15	32.58	33.87	34.47	50.4	42.82	31.84	33.51	39.83	29.16	35.25	42.93	36.37	25.99	24.7	25.43	28.85	30.07	39.19	47.85	66.18	67.61	68.28	70.11	51.34	54.48	53.76
11	(Z)-3-Hexenol	928-96-1	1388	1382	1-Octanol	67	y = 2255.3x + 0.2488	0.9979	4.09	3.08	4.2	3.48	3.49	4.1	4.14	8.31	6.9	5.98	3.33	3.68	4.48	3.25	7.42	5.17	5.32	4.78	4.1	4.58	4.16	3.76	2.48	2.14	1.8	1.58	1.94	1.47
12	(Z)-2-Hexenol	928-94-9	1407	1405	1-Octanol	57	y = 2255.3x + 0.2488	0.9979	1.17	1.19	1.37	1.45	1.55	2.19	2.56	1.97	1.31	1.63	1.04	1.01	1.33	1.23	1.41	1.48	1.29	1.19	1.14	2.51	2.29	ND	ND	1.51	2.21	1.99	1.89	2.1
	Carbonyl compounds
13	Methy lisobutyl ketone	108-10-1	1006	1007	Acetoin	43	y = 2.2447x + 0.1735	0.9805	8.99	10.22	9.43	9.67	9.97	9.73	10.01	14.63	14.91	14.89	14.2	16.39	13.42	14.28	10.29	12.53	14.01	13.71	14.33	11.46	13.12	13.76	16.1	17	17.76	14.41	15.61	14.94
14	Octanal	124-13-0	1284	1289	Nonanal	43	y = 2401.9x + 2.527	0.974	4.06	3.93	3.61	3.47	3.31	3.24	3.16	4.73	4.58	4.3	4.22	3.73	3.97	3.79	4.24	4.37	3.86	3.61	3.44	3.39	3.43	3.8	3.71	3.29	3.26	3.43	3.4	3.57
15	2,6,8-Trimethyl-4-nonanone	123-18-2	1398	1397	Acetoin	57	y = 2.2447x + 0.1735	0.9805	19.96	14.17	6.61	5.07	4.51	4.45	4.54	4.73	5.41	7.33	12.72	7.57	14.45	22.38	28.16	14.93	9.2	6.85	5.61	5.07	3.99	3.55	3.79	4.81	6.33	6.69	8.77	9.58
16	Decanal	112-31-2	1494	1495	Nonanal	57	y = 2401.9x + 2.527	0.974	4.89	4.22	3.9	3.51	3.21	3.07	2.94	3.7	3.74	3.78	3.74	3.83	3.76	3.82	6.19	4.3	3.77	3.54	3.41	3	3.27	3.81	2.84	3.03	2.96	3.32	3.3	3.26
17	Benzaldehyde	100-52-7	1506	1511	Nonanal	106	y = 2401.9x + 2.527	0.974	6.2	15.45	8.56	10.97	7.81	8.45	7.93	5.81	6.82	6.44	6.02	6.58	8.32	7.91	7.21	7.6	6.61	9.87	9.73	8.36	8.59	7.22	8.36	9.23	9.49	8.96	9.03	8.74
18	2,4-Dimethylbenzaldehyde	15764-16-6	1798	1803	Nonanal	133	y = 2401.9x + 2.527	0.974	36.09	43	47.16	49	55.3	64.49	56.13	359.13	407.87	423.69	382.42	421.28	514.45	441.8	361.53	416.2	361.57	357.61	394.35	411.84	406.83	262.88	338.19	385.52	391	376.11	408.95	287.09
19	Geranyl acetone	3796-70-1	1856	1857	Acetoin	43	y = 2.2447x + 0.1735	0.9805	3.27	3.38	3.14	3.11	2.97	3.11	2.93	ND	ND	ND	ND	ND	ND	ND	3.27	3.24	3.29	2.88	2.92	2.81	2.82	2.88	2.89	2.87	2.9	3.11	3.01	2.95
20	Hexanal	66-25-1	1089	1086	Nonanal	56	y = 2401.9x + 2.527	0.974	5.17	6.48	7.08	7.79	6.52	8.15	7.85	6.38	6.66	6.43	8.13	7.33	8.73	9.81	8.42	7.84	7.72	6.71	8.02	6.46	6.66	5.94	5.58	6.32	7.39	7.84	10.2	7.98
21	(E)-2-Hexenal	6728-26-3	1209	1212	Nonanal	41	y = 2401.9x + 2.527	0.974	17.63	17.71	18.33	15.34	17.39	13.65	11.83	17.64	20	13.42	11.44	14.51	15.44	11.22	21.29	19.43	17.37	16.99	16.08	15.33	12.29	14.15	12	9.79	11.14	12.46	12.81	7.42
22	Nonanal	124-19-6	1390	1390	Nonanal	57	y = 2401.9x + 2.527	0.974	17.22	13.78	11.44	9.75	8.23	7.87	7.34	16.77	13.42	11.55	15.42	12.72	13.01	10.85	20.41	17.6	11.64	9.05	8.52	7.82	7.62	7.45	7.21	6.97	6.81	7.4	7.27	7.53
	Esters
23	Ethyl acetate	141-78-6	885	886	Isopentyl acetate	43	y = 923.74x + 0.8641	0.9978	7.18	10.27	8.52	12.63	10	12.28	11.45	5.27	8.27	8.09	5.82	10.53	6.32	8.84	6.91	5.54	8.25	8.82	8.23	11.68	9.63	9.41	8.23	9.23	9.46	7.95	8.1	8.71
24	Ethyl caprylate	106-32-1	1435	1436	Isopentyl acetate	88	y = 923.74x + 0.8641	0.9978	ND	ND	ND	ND	1.29	1.06	1.21	1.1	1.06	1.16	1.15	1.17	1.15	1.06	1.08	1.13	1.05	1.1	1.23	1.1	1.15	1.04	1.04	1.02	1.05	1.01	1.2	1.1
25	Methyl Salicylate	119-36-8	1775	1771	Isopentyl acetate	120	y = 923.74x + 0.8641	0.9978	1.53	1.34	1.63	1.85	1.72	1.42	1.45	2.19	2.94	3.01	1.58	1.49	2.04	1.69	2.65	3.42	4.52	3.41	2.9	3.75	4.88	4	4.32	4.04	4.75	3.13	4.4	4.31
26	Ethyl laurate	106-33-2	1850	1847	Isopentyl acetate	88	y = 923.74x + 0.8641	0.9978	ND	1.14	1.03	1.05	1.08	1.1	1.02	ND	ND	ND	ND	ND	ND	ND	ND	ND	ND	1.09	1.1	0.98	1.01	ND	ND	ND	ND	ND	ND	ND
27	Methyl myristate	124-10-7	2021	2015	Isopentyl acetate	74	y = 923.74x + 0.8641	0.9978	1.11	1.04	0.93	1.06	0.95	1.18	0.34	1.16	1.66	1.71	1.49	1.28	1.25	1.4	1.18	1.32	1.3	1.5	1.26	1.23	1.31	1.09	1.08	1.1	1.14	1.02	1.09	1.01
28	Ethyl myristate	124-06-1	2057	2062	Isopentyl acetate	88	y = 923.74x + 0.8641	0.9978	0.98	1.16	1.14	1.2	1.12	1.3	0.54	0.96	1.05	1.06	0.99	0.98	0.98	0.98	0.98	1.07	1.07	1.19	1.12	1	1.07	1.06	1.02	1.07	1.12	1.08	1.07	1.03
29	Methyl hexadecanoate	112-39-0	2202		Isopentyl acetate	74	y = 923.74x + 0.8641	0.9978	1.06	0.92	0.92	1.02	0.98	1.26	0.63	1.48	1.63	1.55	1.66	1.87	1.81	1.54	1.09	1.23	1.28	1.59	1.57	1.42	1.5	1.15	1.17	1.28	1.32	1.1	1.1	0.98
	Terpene compounds
30	Pseudolimonene	499-97-8	1172	1167	Linalool	93	y = 3397.4x - 0.0244	0.9999	2.45	3.04	3.19	3.97	4.01	4.21	2.67	6.23	7.85	9.36	8.36	9.9	9.78	7.5	ND	ND	ND	5.66	6.49	5.81	5.34	9.07	11.28	14.41	18.46	9.52	8.73	10.75
31	D-limonene	5989-27-5	1195	1197	Linalool	68	y = 3397.4x - 0.0244	0.9999	3.07	3.71	3.29	3.82	4.11	3.38	3.33	4.74	5.15	5.14	5.18	4.75	5.46	3.76	3.78	3.01	3.4	3	3.32	3.13	2.5	8.44	7.51	7.26	6.64	5.87	5.87	4.89
32	(Z)-Ocimene	3338-55-4	1336	1237	Linalool	93	y = 3397.4x - 0.0244	0.9999	1.08	1.31	1.21	1.37	1.41	1.62	1.37	1.9	2.12	2.01	2.57	2.66	2.49	2.17	ND	ND	ND	1.19	1.35	1.27	1.14	2.44	2.9	2.93	3.01	2	1.78	2.06
33	(E)-Ocimene	3779-61-1	1250	1254	Linalool	93	y = 3397.4x - 0.0244	0.9999	0.94	1.5	1.46	1.74	1.57	2.07	1.58	2.27	2.56	2.34	2.67	2.69	2.82	2.24	1.17	0.9	1.05	0.6	1.49	1.41	1.53	3.26	3.5	3.43	3.62	1.96	1.93	2.13
34	Terpinolene	586-62-9	1282	1284	Linalool	93	y = 3397.4x - 0.0244	0.9999	0.35	0.48	0.46	0.52	0.5	0.64	0.44	0.35	0.49	0.57	0.58	0.59	0.61	0.59	ND	ND	ND	ND	ND	ND	ND	ND	ND	ND	ND	ND	ND	ND
35	Methylheptenone	110-93-0	1332	1334	Linalool	43	y = 3397.4x - 0.0244	0.9999	1	1.24	1.38	1.36	2.04	1.18	0.94	0.93	0.85	0.95	0.83	1.09	1.17	0.99	0.81	0.63	0.95	0.76	0.76	0.8	1.23	0.96	1	1.05	1.09	0.97	0.95	0.97
36	α-Cedrene	469-61-4	1571	1567	Linalool	119	y = 3397.4x - 0.0244	0.9999	7.68	11.24	11.76	7.72	7.7	10	12.61	1.14	1.41	1.41	0.92	1.51	1.06	1.75	1.24	1.34	0.96	0.99	1.02	1.96	1.16	0.94	0.88	0.86	0.75	0.81	1.22	1.22
37	α-Terpineol	98-55-5	1668	1666	Linalool	93	y = 3397.4x - 0.0244	0.9999	0.45	0.63	1.28	1.48	1.39	2.28	1.11	2.03	1.19	1.1	0.86	0.66	0.65	0.71	0.36	0.53	0.36	0.37	0.62	0.51	0.32	1.6	1.61	1.6	1.86	1.15	1.14	1.34
38	Cedrol	77-53-2	2106	2104	Linalool	95	y = 3397.4x - 0.0244	0.9999	0.45	0.53	0.83	0.58	0.66	0.77	1.08	ND	ND	ND	ND	ND	ND	ND	ND	ND	ND	ND	ND	ND	ND	ND	ND	ND	ND	ND	ND	ND
39	1,3-Octadiene	1002-33-1	965	969	Linalool	54	y = 3397.4x - 0.0244	0.9999	ND	8.25	6.31	8.27	7.83	12.56	8.94	4.87	6.76	6.48	6.37	6.59	11.69	11.36	5.74	7.02	5.99	7.71	7.34	9.79	6.7	2.79	4.69	4.69	5.14	5.5	8.53	6.34
	Others
40	2,4-Di-tert-butylphenol	96-76-4	2321			191			230.03	311.23	306.21	261.3	261.68	274.04	316.56	250.97	267.73	277.67	313.24	268.03	323.72	332.86	357.43	305.51	265.4	219.84	210.91	243.97	187.4	210.86	209.02	199	184.81	226.73	206.2	193.73
1, a Provided by the NIST 11 MS database. b Retention indices were caculated on DB-WAX column. c Quantitative ion for peak area evaluation of volatile compounds. c Identification of volatile compounds. 2, Identification of volatile compounds: identified by mass spectrum and RI agreed with standards. 3. Compounds without quantitative substances , the concentration of these compounds expressed as r…
